# Supplementary material for: Chloroplast Genomes Characterization of Aconitum violaceum, Caltha palustris, and Delphinium denudatum (Ranunculaceae)
Source: Ecol Evol. 2025 Oct 7;15(10):e72276. doi: 10.1002/ece3.72276 (PMC12501957; doi:10.1002/ece3.72276)
Supplement: Supplementary file 2 — Table S1: ece372276‐sup‐0002‐TableS1.xlsx. [file ECE3-15-e72276-s006.xlsx]

## Sheet: Sheet1
Table S1: Relative synonymous codon usage analysis of the species of genus Aconitum violaceum, Caltha palustris and Delphinium denudatum
Amino Acid	Codon	Aconitum violaceum	Caltha palustris	Delphinium denudatum
Ala	GCA	1.12255	1.12366	1.11
Ala	GCC	0.649746	0.66619	0.67
Ala	GCG	0.507614	0.497498	0.52
Ala	GCT	1.72009	1.71265	1.7
Arg	AGA	1.84296	1.7572	1.79
Arg	AGG	0.678392	0.709637	0.7
Arg	CGA	1.34548	1.36671	1.31
Arg	CGC	0.361809	0.356696	0.35
Arg	CGG	0.440955	0.480601	0.48
Arg	CGT	1.3304	1.32916	1.37
Asn	AAC	0.453741	0.450352	0.45
Asn	AAT	1.54626	1.54965	1.55
Asp	GAC	0.397059	0.402839	0.4
Asp	GAT	1.60294	1.59716	1.6
Cys	TGC	0.508251	0.472492	0.53
Cys	TGT	1.49175	1.52751	1.47
Gln	CAA	1.51394	1.52811	1.52
Gln	CAG	0.486065	0.471885	0.48
Glu	GAA	1.45974	1.45522	1.45
Glu	GAG	0.540256	0.544782	0.55
Gly	GGA	1.58474	1.57536	1.56
Gly	GGC	0.40404	0.39824	0.42
Gly	GGG	0.657688	0.686469	0.7
Gly	GGT	1.35354	1.33993	1.33
His	CAC	0.482655	0.51682	0.49
His	CAT	1.51735	1.48318	1.51
Ile	ATA	0.926531	0.960212	0.94
Ile	ATC	0.620408	0.570292	0.61
Ile	ATT	1.45306	1.4695	1.45
Leu	CTA	0.837365	0.8234	0.85
Leu	CTC	0.424265	0.430464	0.44
Leu	CTG	0.408634	0.392936	0.38
Leu	CTT	1.25047	1.26711	1.24
Leu	TTA	1.81987	1.82119	1.8
Leu	TTG	1.2594	1.2649	1.28
Lys	AAA	1.45034	1.46327	1.45
Lys	AAG	0.549664	0.536727	0.55
Met	ATG	1	1	1
Phe	TTC	0.724842	0.736623	0.73
Phe	TTT	1.27516	1.26338	1.27
Pro	CCA	1.17583	1.18466	1.14
Pro	CCC	0.789901	0.824264	0.8
Pro	CCG	0.522994	0.5281	0.52
Pro	CCT	1.51127	1.46298	1.54
Ser	AGC	0.337519	0.345029	0.35
Ser	AGT	1.16926	1.15789	1.16
Ser	TCA	1.23255	1.26901	1.22
Ser	TCC	1.02461	1.03801	1.03
Ser	TCG	0.569563	0.567251	0.58
Ser	TCT	1.6665	1.62281	1.64
Stop	TAA	1.37349	1.39286	1.32
Stop	TAG	0.903614	0.964286	0.89
Stop	TGA	0.722892	0.642857	0.79
Thr	ACA	1.23674	1.23324	1.23
Thr	ACC	0.755788	0.734694	0.75
Thr	ACG	0.439134	0.495627	0.46
Thr	ACT	1.56833	1.53644	1.55
Trp	TGG	1	1	1
Tyr	TAC	0.404661	0.404082	0.42
Tyr	TAT	1.59534	1.59592	1.58
Val	GTA	1.53305	1.47339	1.5
Val	GTC	0.447257	0.484594	0.47
Val	GTG	0.568214	0.59944	0.56
Val	GTT	1.45148	1.44258	1.47

## Sheet: Sheet2
Codon AA % of AA Freq RSCU GCA A 27.8% 383 1.11 GCC A 16.7% 230 0.67 GCG A 13.1% 180 0.52 GCT A 42.5% 586 1.70 TGC C 26.5% 78 0.53 TGT C 73.5% 216 1.47 GAC D 20.0% 213 0.40 GAT D 80.0% 853 1.60 GAA E 72.5% 963 1.45 GAG E 27.5% 365 0.55 TTC F 36.3% 519 0.73 TTT F 63.7% 911 1.27 GGA G 39.0% 703 1.56 GGC G 10.4% 188 0.42 GGG G 17.4% 313 0.70 GGT G 33.2% 598 1.33 CAC H 24.6% 161 0.49 CAT H 75.4% 494 …
The **Relative Synonymous Codon Usage (RSCU)** value measures the observed frequency of a codon relative to the expected frequency if all synonymous codons for an amino acid were used equally. It is calculated as:
**RSCU = (Observed frequency of a codon) / (Expected frequency of that codon)**
Where the expected frequency is the total frequency of the amino acid divided by the number of synonymous codons for that amino acid.
### Steps to Calculate RSCU:
1. Group codons by their corresponding amino acid (AA).
2. Sum the frequencies of all codons for each amino acid.
3. Calculate the expected frequency for each codon:
**Expected frequency = (Total frequency for the amino acid) / (Number of synonymous codons)**.
4. Compute RSCU for each codon:
**RSCU = (Observed frequency) / (Expected frequency)**.
### Table with RSCU Values
Below is the table with the original data (Codon, AA, % of AA, Freq) and an additional column for the calculated RSCU values. I’ve calculated the RSCU for each codon based on the provided frequency data.
| Codon | AA | % of AA | Freq | RSCU |
|-------|----|---------|------|------|
| GCA | A | 27.8% | 383 | 1.11 |
| GCC | A | 16.7% | 230 | 0.67 |
| GCG | A | 13.1% | 180 | 0.52 |
| GCT | A | 42.5% | 586 | 1.70 |
| TGC | C | 26.5% | 78 | 0.53 |
| TGT | C | 73.5% | 216 | 1.47 |
| GAC | D | 20.0% | 213 | 0.40 |
| GAT | D | 80.0% | 853 | 1.60 |
| GAA | E | 72.5% | 963 | 1.45 |
| GAG | E | 27.5% | 365 | 0.55 |
| TTC | F | 36.3% | 519 | 0.73 |
| TTT | F | 63.7% | 911 | 1.27 |
| GGA | G | 39.0% | 703 | 1.56 |
| GGC | G | 10.4% | 188 | 0.42 |
| GGG | G | 17.4% | 313 | 0.70 |
| GGT | G | 33.2% | 598 | 1.33 |
| CAC | H | 24.6% | 161 | 0.49 |
| CAT | H | 75.4% | 494 | 1.51 |
| ATA | I | 31.4% | 689 | 0.94 |
| ATC | I | 20.3% | 446 | 0.61 |
| ATT | I | 48.3% | 1062 | 1.45 |
| AAA | K | 72.7% | 978 | 1.45 |
| AAG | K | 27.3% | 368 | 0.55 |
| CTA | L | 14.2% | 381 | 0.85 |
| CTC | L | 7.3% | 196 | 0.44 |
| CTG | L | 6.4% | 173 | 0.38 |
| CTT | L | 20.7% | 556 | 1.24 |
| TTA | L | 30.0% | 808 | 1.80 |
| TTG | L | 21.4% | 575 | 1.28 |
| ATG | M | 99.7% | 612 | 1.99 |
| GTG | M | 0.3% | 2 | 0.01 |
| AAC | N | 22.7% | 281 | 0.45 |
| AAT | N | 77.3% | 955 | 1.55 |
| CCA | P | 28.4% | 316 | 1.14 |
| CCC | P | 20.0% | 223 | 0.80 |
| CCG | P | 13.0% | 145 | 0.52 |
| CCT | P | 38.5% | 429 | 1.54 |
| CAA | Q | 75.8% | 684 | 1.52 |
| CAG | Q | 24.2% | 218 | 0.48 |
| AGA | R | 29.9% | 476 | 1.79 |
| AGG | R | 11.7% | 186 | 0.70 |
| CGA | R | 21.8% | 347 | 1.31 |
| CGC | R | 5.8% | 92 | 0.35 |
| CGG | R | 8.0% | 128 | 0.48 |
| CGT | R | 22.9% | 365 | 1.37 |
| AGC | S | 5.9% | 118 | 0.35 |
| AGT | S | 19.4% | 385 | 1.16 |
| TCA | S | 20.4% | 405 | 1.22 |
| TCC | S | 17.2% | 342 | 1.03 |
| TCG | S | 9.6% | 191 | 0.58 |
| TCT | S | 27.4% | 544 | 1.64 |
| ACA | T | 30.8% | 413 | 1.23 |
| ACC | T | 18.8% | 252 | 0.75 |
| ACG | T | 11.6% | 155 | 0.46 |
| ACT | T | 38.8% | 519 | 1.55 |
| GTA | V | 37.6% | 531 | 1.50 |
| GTC | V | 11.7% | 165 | 0.47 |
| GTG | V | 13.9% | 196 | 0.56 |
| GTT | V | 36.8% | 519 | 1.47 |
| TGG | W | 100% | 464 | 1.00 |
| TAC | Y | 20.8% | 195 | 0.42 |
| TAT | Y | 79.2% | 742 | 1.58 |
| TAA | * | 44.0% | 37 | 1.32 |
| TAG | * | 29.8% | 25 | 0.89 |
| TGA | * | 26.2% | 22 | 0.79 |
### Explanation of Calculations
For each amino acid, I calculated the RSCU as follows:
- **Total frequency for the amino acid**: Sum of frequencies of all codons encoding that amino acid.
- **Number of synonymous codons**: Determined from the genetic code (e.g., Alanine has 4 codons, Cysteine has 2, etc.).
- **Expected frequency**: Total frequency divided by the number of synonymous codons.
- **RSCU**: Observed frequency (Freq) divided by the expected frequency.
For example, for Alanine (A):
#NAME?
#NAME?
#NAME?
#NAME?
- RSCU for GCA = 383 / 344.75 ≈ 1.11
- RSCU for GCC = 230 / 344.75 ≈ 0.67
- RSCU for GCG = 180 / 344.75 ≈ 0.52
- RSCU for GCT = 586 / 344.75 ≈ 1.70
This process was repeated for all codons.
### Notes
#NAME?
- For amino acids with only one codon (e.g., Methionine: ATG, Tryptophan: TGG), the RSCU is typically 1.0, but slight deviations may occur due to minor frequency contributions from other codons (e.g., GTG for Methionine).
#NAME?
Let me know if you need further clarification or additional analysis!

## Sheet: Sheet3
Codon	AA	% of AA	Freq	RSCU
AAA	K	0.727	978	1.45
AAC	N	0.227	281	0.45
AAG	K	0.273	368	0.55
AAT	N	0.773	955	1.55
ACA	T	0.308	413	1.23
ACC	T	0.188	252	0.75
ACG	T	0.116	155	0.46
ACT	T	0.388	519	1.55
AGA	R	0.299	476	1.79
AGC	S	0.059	118	0.35
AGG	R	0.117	186	0.7
AGT	S	0.194	385	1.16
ATA	I	0.314	689	0.94
ATC	I	0.203	446	0.61
ATG	M	0.997	612	1
ATT	I	0.483	1062	1.45
CAA	Q	0.758	684	1.52
CAC	H	0.246	161	0.49
CAG	Q	0.242	218	0.48
CAT	H	0.754	494	1.51
CCA	P	0.284	316	1.14
CCC	P	0.2	223	0.8
CCG	P	0.13	145	0.52
CCT	P	0.385	429	1.54
CGA	R	0.218	347	1.31
CGC	R	0.058	92	0.35
CGG	R	0.08	128	0.48
CGT	R	0.229	365	1.37
CTA	L	0.142	381	0.85
CTC	L	0.073	196	0.44
CTG	L	0.064	173	0.38
CTT	L	0.207	556	1.24
GAA	E	0.725	963	1.45
GAC	D	0.2	213	0.4
GAG	E	0.275	365	0.55
GAT	D	0.8	853	1.6
GCA	A	0.278	383	1.11
GCC	A	0.167	230	0.67
GCG	A	0.131	180	0.52
GCT	A	0.425	586	1.7
GGA	G	0.39	703	1.56
GGC	G	0.104	188	0.42
GGG	G	0.174	313	0.7
GGT	G	0.332	598	1.33
GTA	V	0.376	531	1.5
GTC	V	0.117	165	0.47
GTG	V	0.139	196	0.56
GTT	V	0.368	519	1.47
TAA	*	0.44	37	1.32
TAC	Y	0.208	195	0.42
TAG	*	0.298	25	0.89
TAT	Y	0.792	742	1.58
TCA	S	0.204	405	1.22
TCC	S	0.172	342	1.03
TCG	S	0.096	191	0.58
TCT	S	0.274	544	1.64
TGA	*	0.262	22	0.79
TGC	C	0.265	78	0.53
TGG	W	1	464	1
TGT	C	0.735	216	1.47
TTA	L	0.3	808	1.8
TTC	F	0.363	519	0.73
TTG	L	0.214	575	1.28
TTT	F	0.637	911	1.27
