# Supplementary material for: Chloroplast Genomes Characterization of Aconitum violaceum, Caltha palustris, and Delphinium denudatum (Ranunculaceae)
Source: Ecol Evol. 2025 Oct 7;15(10):e72276. doi: 10.1002/ece3.72276 (PMC12501957; doi:10.1002/ece3.72276)
Supplement: Supplementary file 3 — Table S2: ece372276‐sup‐0003‐TableS2.xlsx. [file ECE3-15-e72276-s005.xlsx]

## Sheet: Sheet1
Table S2: Amino acids frequency among Aconitum violaceum, Caltha palustris and Delphinium denudatum
Amino Acid	Aconitum violaceum	Caltha palustris	Delphinium denudatum
L	10.4091	10.3523	10.4411
I	8.54188	8.6155	8.52295
S	7.71287	7.81565	7.69201
G	6.90323	6.9244	6.99309
R	6.1672	6.08646	6.18933
V	5.50864	5.43896	5.47876
F	5.50476	5.48086	5.537
A	5.34206	5.32851	5.34286
K	5.18711	5.2371	5.21861
T	5.18711	5.22567	5.18754
E	5.14837	5.14569	5.1526
N	4.81522	4.87145	4.79537
P	4.29612	4.26966	4.31778
D	4.21477	4.29252	4.13528
Y	3.65693	3.73262	3.63439
Q	3.47486	3.45458	3.50237
H	2.56837	2.49095	2.53941
M	2.38243	2.2929	2.37633
W	1.80522	1.76728	1.80166
C	1.17378	1.17692	1.14157
