# Supplementary material for: Chloroplast Genomes Characterization of Aconitum violaceum, Caltha palustris, and Delphinium denudatum (Ranunculaceae)
Source: Ecol Evol. 2025 Oct 7;15(10):e72276. doi: 10.1002/ece3.72276 (PMC12501957; doi:10.1002/ece3.72276)
Supplement: Supplementary file 4 — Table S3: ece372276‐sup‐0004‐TableS3.xlsx. [file ECE3-15-e72276-s003.xlsx]

## Sheet: Sheet1
Table S3: Comparison of SSRs numbers and their types among Aconitum violaceum,Caltha palustris and Delphinium denudatum
SSR types	Aconitum violaceum	Caltha palustris	Delphinium denudatum
Mono	35	57	49
Di	13	22	9
Tri	7	3	7
Tetra	7	10	7
Penta	2	1	0
Hexa	1	0	0
total	65	93	72
