# Supplementary material for: Chloroplast Genomes Characterization of Aconitum violaceum, Caltha palustris, and Delphinium denudatum (Ranunculaceae)
Source: Ecol Evol. 2025 Oct 7;15(10):e72276. doi: 10.1002/ece3.72276 (PMC12501957; doi:10.1002/ece3.72276)
Supplement: Supplementary file 5 — Table S4: ece372276‐sup‐0005‐TableS4.xlsx. [file ECE3-15-e72276-s007.xlsx]

## Sheet: Sheet1
Table S4: Simple sequence repeats motifs and their types in species of Aconitum violaceum, Caltha palustris and Delphinium denudatum
Aconitum violaceum
Repeats	3	4	5	6	7	8	9	10	11	12	13	14	15	16	17	18	19	20	21	22	23	24	25	26	27	28	total
A/T	-	-	-	-	-	-	-	11	10	2	2	3	2	1		1									1	1	34
C/G	-	-	-	-	-	-	-	1																			1
AT/AT	-	-	7	2	3			1																			13
AAT/ATT	-	6																									6
ATC/ATG	-	1																									1
AAAG/CTTT	3																										3
AAAT/ATTT	2																										2
AATG/ATTC	1																										1
AGAT/ATCT	1																										1
AAAAT/ATTTT	2																										2
AATATG/ATATTC	1																										1
Caltha palustris
Repeats	3	4	5	6	7	8	9	10	11	12	13	14	15	total
A/T	-	-	-	-	-	-	-	22	19	4	4	5	1	55
C/G	-	-	-	-	-	-	-	2						2
AG/CT	-	-	1											1
AT/AT	-	-	16	2	2		1							21
AAT/ATT	-	3												3
AAAC/GTTT	1													1
AAAG/CTTT	1													1
AAAT/ATTT	3													3
AAGT/ACTT	1													1
AATG/ATTC	1													1
AATT/AATT	1													1
Delphinium denudatum
Repeats	3	4	5	6	7	8	9	10	11	12	13	14	15	16	17	18	19	total
A/T	-	-	-	-	-	-	-	16	12	9	2	3		1	1		3	47
C/G	-	-	-	-	-	-	-	2										2
AC/GT	-	-		1														1
AT/AT	-	-	2	3	3													8
AAT/ATT	-	6	1															7
AAAC/GTTT	1																	1
AAAG/CTTT	2																	2
AAAT/ATTT	1																	1
AACC/GGTT	1																	1
AATG/ATTC	1																	1
AGAT/ATCT	1																	1

## Sheet: Sheet2
Table S3: Simple sequence repeats motifs and their types in species of Ranunculus
		Aconitum violaceum		Caltha palustris		Delphinium denudatum
Repeats
A/T	A/T	34	A/T	55	A/T	47	47	A/T
C/G	C/G	1	C/G	2	C/G	2	2	C/G
AT/AT	AT/AT	13	AT/AT	21	AT/AT	8	1	AC/GT
AG/CT			AG/CT	1	AC/GT	1	8	AT/AT
AC/GT							7	AAT/ATT
AAT/ATT	AAT/ATT	6	AAT/ATT	3	AAT/ATT	7	1	AAAC/GTTT
ATC/ATG	ATC/ATG	1					2	AAAG/CTTT
AAAG/CTTT	AAAG/CTTT	3	AAAG/CTTT	1	AAAG/CTTT	2	1	AAAT/ATTT
AAAT/ATTT	AAAT/ATTT	2	AAAT/ATTT	3	AAAT/ATTT	1	1	AACC/GGTT
AAAC/GTTT			AAAC/GTTT	1	AAAC/GTTT	1	1	AATG/ATTC
AACC/GGTT					AACC/GGTT	1
AAGT/ACTT			AAGT/ACTT	1			1	AGAT/ATCT
AATT/AATT			AATT/AATT	1
AATG/ATTC	AATG/ATTC	1	AATG/ATTC	1	AATG/ATTC	1
AGAT/ATCT	AGAT/ATCT	1			AGAT/ATCT	1
AAAAT/ATTTT	AAAAT/ATTTT	2
AATATG/ATATTC	AATATG/ATATTC	1
ATC/ATG
AAAAT/ATTTT
AATATG/ATATTC
AG/CT
AAGT/ACTT
AATT/AATT
A/T
C/G
AC/GT
AT/AT
AAT/ATT
AAAC/GTTT
AAAG/CTTT
AAAT/ATTT
AACC/GGTT
AATG/ATTC
AGAT/ATCT

## Sheet: Sheet3
Table S3: Simple sequence repeats motifs and their types in species of Aconitum violaceum, Caltha palustris and Delphinium denudatum
Repeats	Aconitum violaceum	Caltha palustris	Delphinium denudatum
A/T	34	55	47
C/G	1	2	2
AT/AT	13	21	8
AG/CT	0	1	1
AC/GT	0	0	0
AAT/ATT	6	3	7
ATC/ATG	1	0	0
AAAG/CTTT	3	1	2
AAAT/ATTT	2	3	1
AAAC/GTTT	0	1	1
AACC/GGTT	0	0	1
AAGT/ACTT	0	1	0
AATT/AATT	0	1	0
AATG/ATTC	1	1	1
AGAT/ATCT	1	0	1
AAAAT/ATTTT	2	0	0
AATATG/ATATTC	1	0	0
