# Supplementary material for: Chloroplast Genomes Characterization of Aconitum violaceum, Caltha palustris, and Delphinium denudatum (Ranunculaceae)
Source: Ecol Evol. 2025 Oct 7;15(10):e72276. doi: 10.1002/ece3.72276 (PMC12501957; doi:10.1002/ece3.72276)
Supplement: Supplementary file 6 — Data S1: ece372276‐sup‐0006‐DataS1.txt. [file ECE3-15-e72276-s002.txt]

Codon usage script
import pandas as pd

# Read data from the text file
with open('codon.txt', 'r') as file:
    lines = file.readlines()

# Initialize empty lists for each column
codons = []
aa = []
percent_aa = []
freq = []

# Parse the data and extract values
for line in lines[1:]:  # Skip the header line
    parts = line.strip().split()
    codons.append(parts[0])
    aa.append(parts[1])
    percent_aa.append(float(parts[2].rstrip('%')))  # Convert to float, removing the "%" sign
    freq.append(int(parts[3].replace(',', '')))  # Remove commas and convert to integer

# Create a DataFrame from the extracted data with custom column names
data = {
    "Codon": codons,
    "Amino acid": aa,
    "Amino acid %": percent_aa,
    "Codon frequency": freq
}

df = pd.DataFrame(data)

# Calculate the "Codon usage" column
df['Codon usage'] = df.groupby('Amino acid')['Codon frequency'].transform(lambda x: x / x.sum() * len(x))

# Specify the Excel file name
excel_file = "codon_usage.xlsx"

# Write the DataFrame to an Excel file
df.to_excel(excel_file, index=False)

print(f"Data has been written to {excel_file}")
