# Supplementary material for: Chloroplast Genomes Characterization of Aconitum violaceum, Caltha palustris, and Delphinium denudatum (Ranunculaceae)
Source: Ecol Evol. 2025 Oct 7;15(10):e72276. doi: 10.1002/ece3.72276 (PMC12501957; doi:10.1002/ece3.72276)
Supplement: Supplementary file 7 — Data S2: ece372276‐sup‐0007‐DataS2.txt. [file ECE3-15-e72276-s001.txt]

Amino acid script
import re
import pandas as pd

def parse_data_line(line):
    # Use regular expressions to extract the components of each line
    pattern = r'(\w+):\s+([\d,]+)\s+([\d.]+)%'
    match = re.match(pattern, line)
    if match:
        return match.groups()
    return None

def main():
    input_file = "data.txt"  # Replace this with the path to your input text file
    output_file = "output.xlsx"  # Replace this with the desired path for the output Excel file

    # Read the data from the file
    with open(input_file, 'r') as file:
        lines = file.readlines()

    # Parse the data and store it in separate lists
    column_list = []
    freq_list = []
    percent_list = []
    for line in lines:
        data = parse_data_line(line)
        if data:
            column, freq, percent = data[0], data[1], data[2]
            column_list.append(column)
            freq_list.append(int(freq.replace(',', '')))
            percent_list.append(float(percent))

    # Create a DataFrame using pandas
    data_dict = {'Column': column_list, 'Freq': freq_list, '%': percent_list}
    df = pd.DataFrame(data_dict)

    # Write the DataFrame to an Excel sheet
    df.to_excel(output_file, index=False)

    print(f"Data has been written to {output_file}.")

if __name__ == "__main__":
    main()
